# Supplementary material for: The relationship between psychological health and social support: Evidence from physicians in China
Source: PLoS One. 2020 Jan 29;15(1):e0228152. doi: 10.1371/journal.pone.0228152 (PMC6988930; doi:10.1371/journal.pone.0228152)
Supplement: S1 Dataset — (XLSX) [file pone.0228152.s001.xlsx]

## Sheet: Sheet1
Demographic characteristics of the subjects.				Correlation matrix for the SSRS, SDS, SAS, PH, and demographic variables
				Variables	Mean	SD	1	2	3	4	5	6	7	8	9	Prediction of PH and SSRS.
Variables		Number	Constituent ratio / %	1. Age	38.17	8.718	1										Step 1		Step 2
Age / years				2. Gender	1.5	0.501	-0.11	1								Predictor	/Coef	SE	/Coef	SE
	21~30	93	23.31	3. Education	2.29	0.692	0.086	-0.174	1							PH
	31~40	145	36.34	4. Title	2.27	0.758	0.682	0.004	0.049	1						Age	-0.178	0.003	-0.13	0.002
	41~50	124	31.08	5. HD	2.82	1.406	-0.002	-0.006	-0.191	-0.022	1
	>51	37	9.27	6. SAS	36.8	9.473	-0.144	-0.123	0.109	-0.42	-0.05	1				Gender	-0.193	0.001
Education				7. SDS	39.32	8.462	-0.031	-0.124	0.218	-0.332	-0.076	0.6	1			Education	-0.023	0.001
	Junior college	54	13.53	8. PH	0.82	0.424	-0.096	0.086	-0.185	0.303	0.067	-0.742	-0.672	1		Title	0.077	0.002	0.072	0.002
	College graduate	174	43.61	9. SSRS	36.56	10.268	0.05	0.063	0.203	0.38	0.053	-0.667	-0.566	0.716	1
	Graduate/professional school	171	42.86													HD	0.011	0.001
Title					The moderating effect of physician education and title on SSRS, SDS, SAS, and PH											SAS	-0.033	0.002	-0.018	0.002
	Primary	57	14.29		Dependent	Independent	Moderator variable	Interaction coefficient	SE	R square change
	Intermediate	195	48.87		SDS	SSRS	Education	-5.512	1.026	0.138						SDS	-0.14	0.002	-0.012	0.002
	Sub-senior	129	32.33
	Senior	18	4.51		SAS	SSRS	Education	-1.605	0.067	0.174						SSRS	0.013	0.002	0.012	0.002
HD
	Internists	90	22.56		SDS	SSRS	Title	-0.617	0.022	0.122						Adjust	0.68		0.716
	Surgeon	101	25.31
	Gynecologist	64	16.04		SAS	SSRS	Title	-0.661	0.023	0.152						F	282.744		201.556
	Paediatrics	79	19.8
	Other clinical departments	65	16.29		PH	SSRS	Education	0.003	0.001	0.009						SSRS
																Age	0.459	0.071	0.436	0.07
					PH	SSRS	Title	0.012	0.002	0.002
																Gender	0.056	0.003
																Education	0.203	0.004	3.009	0.643
																Title	0.875	0.082	0.87	0.08
																HD	0.066	0.002
																Adjust	0.222		0.261
																F	57.743		48.87
